# Supplementary material for: ﻿On the synonymy of Dactylopisthoides Eskov, 1990 and Uusitaloia Marusik, Koponen & Danilov, 2001 (Araneae, Linyphiidae)
Source: Zookeys. 2023 Nov 21;1184:291–9. doi: 10.3897/zookeys.1184.113255 (PMC10685349; doi:10.3897/zookeys.1184.113255)
Supplement: XML Treatment for Dactylopisthoides [file zookeys.1184.113255-treatment1.xml]

<!DOCTYPE tp:taxon-treatment
  PUBLIC "-//TaxonX//DTD Taxonomic Treatment Publishing DTD v0 20100105//EN" "tax-treatment-NSO.dtd">
<tp:taxon-treatment xmlns:tp="http://www.plazi.org/taxpub"><tp:treatment-meta><kwd-group><label>Taxon classification</label><kwd>
                <named-content content-type="kingdom">Animalia</named-content>
              </kwd><kwd>
                <named-content content-type="order">Araneae</named-content>
              </kwd><kwd>
                <named-content content-type="family">Linyphiidae</named-content>
              </kwd></kwd-group><mixed-citation publication-type="journal"><person-group><name><surname>Tanasevitch</surname><given-names>Andrei</given-names></name><name><surname>Marusik</surname><given-names>Yuri</given-names></name></person-group><article-title>﻿On the synonymy of <italic><tp:taxon-name><tp:taxon-name-part taxon-name-part-type="genus" reg="Dactylopisthoides">Dactylopisthoides</tp:taxon-name-part></tp:taxon-name></italic> Eskov, 1990 and <italic><tp:taxon-name><tp:taxon-name-part taxon-name-part-type="genus" reg="Uusitaloia">Uusitaloia</tp:taxon-name-part></tp:taxon-name></italic> Marusik, Koponen &amp; Danilov, 2001 (<tp:taxon-name><tp:taxon-name-part taxon-name-part-type="order">Araneae</tp:taxon-name-part></tp:taxon-name>, <tp:taxon-name><tp:taxon-name-part taxon-name-part-type="family">Linyphiidae</tp:taxon-name-part></tp:taxon-name>)</article-title><source>Zookeys</source><day>21</day><month>11</month><year>2023</year><volume>1184</volume><fpage>291</fpage><lpage>299</lpage><pub-id pub-id-type="doi">10.3897/zookeys.1184.113255</pub-id></mixed-citation></tp:treatment-meta><tp:nomenclature><label>﻿</label><tp:taxon-name>
              <object-id xmlns:xlink="http://www.w3.org/1999/xlink" content-type="arpha" xlink:type="simple">4622DA4E-F997-5DA1-A2FB-563027541B8C</object-id>
              <tp:taxon-name-part taxon-name-part-type="genus" reg="Dactylopisthoides">Dactylopisthoides</tp:taxon-name-part>
            </tp:taxon-name><tp:taxon-authority>Eskov, 1990</tp:taxon-authority><tp:nomenclature-citation-list><tp:nomenclature-citation><tp:taxon-name>
                  <tp:taxon-name-part taxon-name-part-type="genus" reg="Dactylopisthoides">Dactylopisthoides</tp:taxon-name-part>
                </tp:taxon-name><comment>Eskov, 1990: 4 (type species: <tp:taxon-name><tp:taxon-name-part taxon-name-part-type="genus" reg="Dactylopisthoides">Dactylopisthoides</tp:taxon-name-part><tp:taxon-name-part taxon-name-part-type="species" reg="hyperboreus">hyperboreus</tp:taxon-name-part></tp:taxon-name> Eskov, 1990).</comment></tp:nomenclature-citation><tp:nomenclature-citation><tp:taxon-name>
                  <tp:taxon-name-part taxon-name-part-type="genus" reg="Uusitaloia">Uusitaloia</tp:taxon-name-part>
                </tp:taxon-name><comment>Marusik, Koponen &amp; Danilov, 2001: 89 (type species: <tp:taxon-name><tp:taxon-name-part taxon-name-part-type="genus" reg="Uusitaloia">Uusitaloia</tp:taxon-name-part><tp:taxon-name-part taxon-name-part-type="species" reg="transbaicalica">transbaicalica</tp:taxon-name-part></tp:taxon-name> Marusik, Koponen &amp; Danilov, 2001), syn. nov.</comment></tp:nomenclature-citation></tp:nomenclature-citation-list></tp:nomenclature><tp:treatment-sec sec-type="diagnosis" id="SECID0E3JAC"><title>Diagnosis.</title><p>The genus <italic><tp:taxon-name><tp:taxon-name-part taxon-name-part-type="genus" reg="Dactylopisthoides">Dactylopisthoides</tp:taxon-name-part></tp:taxon-name></italic> is very similar to <italic><tp:taxon-name><tp:taxon-name-part taxon-name-part-type="genus" reg="Dactylopisthes">Dactylopisthes</tp:taxon-name-part></tp:taxon-name></italic> Simon, 1884, with the type species <italic><tp:taxon-name><tp:taxon-name-part taxon-name-part-type="genus" reg="Dactylopisthoides">D.</tp:taxon-name-part><tp:taxon-name-part taxon-name-part-type="species" reg="digiticeps">digiticeps</tp:taxon-name-part></tp:taxon-name></italic> (Simon, 1881). Both genera belong to the <italic><tp:taxon-name><tp:taxon-name-part taxon-name-part-type="genus" reg="Savignia">Savignia</tp:taxon-name-part></tp:taxon-name></italic>-genus group sensu <xref ref-type="bibr" rid="B9">Millidge (1977)</xref>. The main diagnostic characters are as follows:</p><list list-type="order"><list-item><p>Formula of leg chaetotaxy: 
                                <italic><tp:taxon-name><tp:taxon-name-part taxon-name-part-type="genus" reg="Dactylopisthoides">Dactylopisthoides</tp:taxon-name-part></tp:taxon-name></italic> – 2.2.2.1, vs 2.2.1.1 in 
                                <italic><tp:taxon-name><tp:taxon-name-part taxon-name-part-type="genus" reg="Dactylopisthes">Dactylopisthes</tp:taxon-name-part></tp:taxon-name></italic>;
                            </p></list-item><list-item><p>Male carapace in 
                                <italic><tp:taxon-name><tp:taxon-name-part taxon-name-part-type="genus" reg="Dactylopisthoides">Dactylopisthoides</tp:taxon-name-part></tp:taxon-name></italic> is unmodified, vs highly modified except for three Oriental species of which the generic assignment is doubtful;
                            </p></list-item><list-item><p>Male palpal tibia in 
                                <italic><tp:taxon-name><tp:taxon-name-part taxon-name-part-type="genus" reg="Dactylopisthoides">Dactylopisthoides</tp:taxon-name-part></tp:taxon-name></italic> is only slightly elongated dorsally, vs highly modified, sickle-shaped in 
                                <italic><tp:taxon-name><tp:taxon-name-part taxon-name-part-type="genus" reg="Dactylopisthes">Dactylopisthes</tp:taxon-name-part></tp:taxon-name></italic>, except for 
                                <italic><tp:taxon-name><tp:taxon-name-part taxon-name-part-type="genus" reg="Dactylopisthoides">D.</tp:taxon-name-part><tp:taxon-name-part taxon-name-part-type="species" reg="mirabilis">mirabilis</tp:taxon-name-part></tp:taxon-name></italic> (Tanasevitch, 1985), known from Kyrgyzstan (<xref ref-type="bibr" rid="B12">Tanasevitch 1985</xref>);
                            </p></list-item><list-item><p>Epigyne in 
                                <italic><tp:taxon-name><tp:taxon-name-part taxon-name-part-type="genus" reg="Dactylopisthoides">Dactylopisthoides</tp:taxon-name-part></tp:taxon-name></italic> with an opened fovea, its lateral walls with a distinct posterior projection on each (Figs <xref ref-type="fig" rid="F1">1F</xref>, <xref ref-type="fig" rid="F2">2F</xref>), vs fovea absent.
                            </p></list-item></list></tp:treatment-sec><tp:treatment-sec sec-type="description" id="SECID0ERNAC"><title>Description.</title><p>Small to medium erigonine. Male total length 1.50–1.80, carapace 0.63–0.79 long. Female total length 1.53–1.75, carapace 0.6–0.68 long. Carapace unmodified in both sexes. Formula of leg chaetotaxy 2.2.2.1, tibial spines short and weak. Metatarsi I–III each with trichobothrium. <abbrev xmlns:xlink="http://www.w3.org/1999/xlink" xlink:title="position of trichobothrium on metatarsus I" id="ABBRID0EXNAC" xlink:type="simple">TmI</abbrev> 0.50–0.70. Male palpal tibia slightly modified, somewhat elongated dorsally. Paracymbium small and narrow, L-shaped, uncinate apically. Distal suprategular apophysis greatly enlarged, highly sclerotized, median tooth present. Embolic division relatively large, radix curved, with small outgrowth (= radical tooth); embolus proper short, thick, covered with short median membrane. Epigyne with cavity, lateral walls with distinct posterior projection in each.</p></tp:treatment-sec><tp:treatment-sec sec-type="comments" id="SECID0E2NAC"><title>Comments.</title><p>An analysis of both somatic and copulatory organ structures of the type species of <italic><tp:taxon-name><tp:taxon-name-part taxon-name-part-type="genus" reg="Uusitaloia">Uusitaloia</tp:taxon-name-part></tp:taxon-name></italic> and <italic><tp:taxon-name><tp:taxon-name-part taxon-name-part-type="genus" reg="Dactylopisthoides">Dactylopisthoides</tp:taxon-name-part></tp:taxon-name></italic> has revealed that they are undoubtedly congeneric: all the species in both genera are of a similar small size, possess the same chaetotaxy (2221) and trichobothriotaxy (I–III; <abbrev xmlns:xlink="http://www.w3.org/1999/xlink" xlink:title="position of trichobothrium on metatarsus I" id="ABBRID0EPOAC" xlink:type="simple">TmI</abbrev>: 0.64–0.65), and are characterized by the same conformation of copulatory organs in both sexes, differing from each other only in minor details: cf. Figs <xref ref-type="fig" rid="F1">1</xref>–<xref ref-type="fig" rid="F3">3</xref>. Thus, the genus <italic><tp:taxon-name><tp:taxon-name-part taxon-name-part-type="genus" reg="Uusitaloia">Uusitaloia</tp:taxon-name-part></tp:taxon-name></italic> Marusik, Koponen &amp; Danilov, 2001 is to be considered a junior synonym of <italic><tp:taxon-name><tp:taxon-name-part taxon-name-part-type="genus" reg="Dactylopisthoides">Dactylopisthoides</tp:taxon-name-part></tp:taxon-name></italic> Eskov, 1990.</p><fig id="F1" position="float" orientation="portrait"><object-id xmlns:xlink="http://www.w3.org/1999/xlink" content-type="doi" xlink:type="simple">10.3897/zookeys.1184.113255.figure1</object-id><object-id xmlns:xlink="http://www.w3.org/1999/xlink" content-type="arpha" xlink:type="simple">3D9A0545-C194-515D-A7BF-280AD10C2927</object-id><label>Figure 1.</label><caption><p>Details of the male palp (<bold>A–E</bold>) and epigyne (<bold>F</bold>) of <italic><tp:taxon-name><tp:taxon-name-part taxon-name-part-type="genus" reg="Dactylopisthoides">Dactylopisthoides</tp:taxon-name-part><tp:taxon-name-part taxon-name-part-type="species" reg="hyperboreus">hyperboreus</tp:taxon-name-part></tp:taxon-name></italic> Eskov, 1990, specimens from the type locality <bold>A–C</bold> right palp, retrolateral (<bold>A, B</bold>) and dorsal view (<bold>C</bold>), respectively <bold>D, E</bold> bulb, lateral view, different aspects <bold>F</bold> epigyne, ventral view. Abbreviations: dsa – distal suprategular apophysis, ep – embolus proper, mm – median membrane, mt – median tooth, pp – posterior projections of lateral walls, r – radix, rt – radical tooth.</p></caption><graphic xmlns:xlink="http://www.w3.org/1999/xlink" xlink:href="zookeys-1184-291_article-113255__-g001.jpg" position="float" orientation="portrait" xlink:type="simple" id="oo_940454.jpg"><uri content-type="original_file" xlink:type="simple">https://binary.pensoft.net/fig/940454</uri></graphic></fig><fig id="F2" position="float" orientation="portrait"><object-id xmlns:xlink="http://www.w3.org/1999/xlink" content-type="doi" xlink:type="simple">10.3897/zookeys.1184.113255.figure2</object-id><object-id xmlns:xlink="http://www.w3.org/1999/xlink" content-type="arpha" xlink:type="simple">43CF6024-FD04-5137-BD30-BC2DE58A6C2B</object-id><label>Figure 2.</label><caption><p>Details of the male palp (<bold>A–E</bold>) and female epigyne (<bold>F</bold>) of <italic><tp:taxon-name><tp:taxon-name-part taxon-name-part-type="genus" reg="Dactylopisthoides">Dactylopisthoides</tp:taxon-name-part><tp:taxon-name-part taxon-name-part-type="species" reg="wrangelianus">wrangelianus</tp:taxon-name-part></tp:taxon-name></italic> (Marusik &amp; Koponen, 2009), specimens from Mamontovaya River, Wrangel Isl <bold>A–D</bold> right palp, retrolateral, dorsal, ventral and frontal view, respectively <bold>E</bold> embolic division, frontal view <bold>F</bold> epigyne, ventral view. Abbreviations: dsa – distal suprategular apophysis, ep – embolus proper, mm – median membrane, mt – median tooth, pp – posterior projections of lateral walls, r – radix, rt – radical tooth.</p></caption><graphic xmlns:xlink="http://www.w3.org/1999/xlink" xlink:href="zookeys-1184-291_article-113255__-g002.jpg" position="float" orientation="portrait" xlink:type="simple" id="oo_940455.jpg"><uri content-type="original_file" xlink:type="simple">https://binary.pensoft.net/fig/940455</uri></graphic></fig><fig id="F3" position="float" orientation="portrait"><object-id xmlns:xlink="http://www.w3.org/1999/xlink" content-type="doi" xlink:type="simple">10.3897/zookeys.1184.113255.figure3</object-id><object-id xmlns:xlink="http://www.w3.org/1999/xlink" content-type="arpha" xlink:type="simple">28ADD423-060E-5CC6-ABD4-8C4FB52CE050</object-id><label>Figure 3.</label><caption><p>Frontal view of the embolic divisions of <italic><tp:taxon-name><tp:taxon-name-part taxon-name-part-type="genus" reg="Dactylopisthoides">Dactylopisthoides</tp:taxon-name-part><tp:taxon-name-part taxon-name-part-type="species" reg="hyperboreus">hyperboreus</tp:taxon-name-part></tp:taxon-name></italic> Eskov, 1990 (<bold>A</bold>), <italic><tp:taxon-name><tp:taxon-name-part taxon-name-part-type="genus" reg="Dactylopisthoides">D.</tp:taxon-name-part><tp:taxon-name-part taxon-name-part-type="species" reg="wrangelianus">wrangelianus</tp:taxon-name-part></tp:taxon-name></italic> (Marusik &amp; Koponen, 2009) (<bold>B</bold>) and <italic><tp:taxon-name><tp:taxon-name-part taxon-name-part-type="genus" reg="Dactylopisthoides">D.</tp:taxon-name-part><tp:taxon-name-part taxon-name-part-type="species" reg="transbaicalicus">transbaicalicus</tp:taxon-name-part></tp:taxon-name></italic> (Marusik, Koponen &amp; Danilov, 2001) [reproduced from <xref ref-type="bibr" rid="B6">Marusik and Koponen (2009)</xref>] (<bold>C</bold>). Abbreviations: dsa – distal suprategular apophysis, mm – median membrane, mt – median tooth, rt – radical tooth. Black, thick arrows show additional differences between species. Scale bar: 0.1 mm (<bold>С</bold>).</p></caption><graphic xmlns:xlink="http://www.w3.org/1999/xlink" xlink:href="zookeys-1184-291_article-113255__-g003.jpg" position="float" orientation="portrait" xlink:type="simple" id="oo_940456.jpg"><uri content-type="original_file" xlink:type="simple">https://binary.pensoft.net/fig/940456</uri></graphic></fig><p>In the papers dealing with <italic><tp:taxon-name><tp:taxon-name-part taxon-name-part-type="genus" reg="Dactylopisthoides">Dactylopisthoides</tp:taxon-name-part></tp:taxon-name></italic> (<xref ref-type="bibr" rid="B1">Eskov 1990</xref>) and <italic><tp:taxon-name><tp:taxon-name-part taxon-name-part-type="genus" reg="Uusitaloia">Uusitaloia</tp:taxon-name-part></tp:taxon-name></italic> (<xref ref-type="bibr" rid="B7">Marusik et al. 2001</xref>; <xref ref-type="bibr" rid="B6">Marusik and Koponen 2009</xref>), the authors provided different tibial chaetotaxy even for different sexes. The reason for this appears to have been the small size of the spines, which could be easily overlooked (for further details, see <xref ref-type="bibr" rid="B13">Tanasevitch 2022</xref>).</p></tp:treatment-sec><tp:treatment-sec sec-type="Composition" id="SECID0EMEAE"><title>Composition.</title><p>The genus <italic><tp:taxon-name><tp:taxon-name-part taxon-name-part-type="genus" reg="Dactylopisthoides">Dactylopisthoides</tp:taxon-name-part></tp:taxon-name></italic> currently consists of three very similar species: <italic><tp:taxon-name><tp:taxon-name-part taxon-name-part-type="genus" reg="Dactylopisthoides">D.</tp:taxon-name-part><tp:taxon-name-part taxon-name-part-type="species" reg="hyperboreus">hyperboreus</tp:taxon-name-part></tp:taxon-name></italic> Eskov, 1990; <italic><tp:taxon-name><tp:taxon-name-part taxon-name-part-type="genus" reg="Dactylopisthoides">D.</tp:taxon-name-part><tp:taxon-name-part taxon-name-part-type="species" reg="transbaicalicus">transbaicalicus</tp:taxon-name-part></tp:taxon-name></italic> (Marusik, Koponen &amp; Danilov, 2001) and <italic><tp:taxon-name><tp:taxon-name-part taxon-name-part-type="genus" reg="Dactylopisthoides">D.</tp:taxon-name-part><tp:taxon-name-part taxon-name-part-type="species" reg="wrangelianus">wrangelianus</tp:taxon-name-part></tp:taxon-name></italic> (Marusik &amp; Koponen, 2009).</p></tp:treatment-sec><tp:treatment-sec sec-type="distribution" id="SECID0E1FAE"><title>Distribution.</title><p>From north-eastern Transbaikalia to Wrangel Island (Fig. <xref ref-type="fig" rid="F4">4</xref>). Its occurrence in Yakutia and Kamchatka is very likely.</p><fig id="F4" position="float" orientation="portrait"><object-id xmlns:xlink="http://www.w3.org/1999/xlink" content-type="doi" xlink:type="simple">10.3897/zookeys.1184.113255.figure4</object-id><object-id xmlns:xlink="http://www.w3.org/1999/xlink" content-type="arpha" xlink:type="simple">2CACFB15-6FA3-5675-A21F-20B4703110E4</object-id><label>Figure 4.</label><caption><p>Collecting localities of <italic><tp:taxon-name><tp:taxon-name-part taxon-name-part-type="genus" reg="Dactylopisthoides">Dactylopisthoides</tp:taxon-name-part></tp:taxon-name></italic> species: <italic><tp:taxon-name><tp:taxon-name-part taxon-name-part-type="genus" reg="Dactylopisthoides">D.</tp:taxon-name-part><tp:taxon-name-part taxon-name-part-type="species" reg="hyperboreus">hyperboreus</tp:taxon-name-part></tp:taxon-name></italic> (dot), <italic><tp:taxon-name><tp:taxon-name-part taxon-name-part-type="genus" reg="Dactylopisthoides">D.</tp:taxon-name-part><tp:taxon-name-part taxon-name-part-type="species" reg="transbaicalicus">transbaicalicus</tp:taxon-name-part></tp:taxon-name></italic> (diamond), <italic><tp:taxon-name><tp:taxon-name-part taxon-name-part-type="genus" reg="Dactylopisthoides">D.</tp:taxon-name-part><tp:taxon-name-part taxon-name-part-type="species" reg="wrangelianus">wrangelianus</tp:taxon-name-part></tp:taxon-name></italic> (square), records of <italic><tp:taxon-name><tp:taxon-name-part taxon-name-part-type="genus" reg="Dactylopisthoides">D.</tp:taxon-name-part><tp:taxon-name-part taxon-name-part-type="species" reg="hyperboreus">hyperboreus</tp:taxon-name-part></tp:taxon-name></italic> that could also refer to <italic><tp:taxon-name><tp:taxon-name-part taxon-name-part-type="genus" reg="Dactylopisthoides">D.</tp:taxon-name-part><tp:taxon-name-part taxon-name-part-type="species" reg="wrangelianus">wrangelianus</tp:taxon-name-part></tp:taxon-name></italic> (triangle).</p></caption><graphic xmlns:xlink="http://www.w3.org/1999/xlink" xlink:href="zookeys-1184-291_article-113255__-g004.jpg" position="float" orientation="portrait" xlink:type="simple" id="oo_940457.jpg"><uri content-type="original_file" xlink:type="simple">https://binary.pensoft.net/fig/940457</uri></graphic></fig></tp:treatment-sec><ref-list><ref id="B9"><mixed-citation xmlns:xlink="http://www.w3.org/1999/xlink" xlink:type="simple"><person-group><name name-style="western"><surname>Millidge</surname><given-names>AF</given-names></name></person-group> (<year>1977</year>) <article-title>The conformation of the male palpal organs of linyphiid spiders, and its application to the taxonomic and phylogenetic analysis of the family (<tp:taxon-name><tp:taxon-name-part taxon-name-part-type="order">Araneae</tp:taxon-name-part></tp:taxon-name>: <tp:taxon-name><tp:taxon-name-part taxon-name-part-type="family">Linyphiidae</tp:taxon-name-part></tp:taxon-name>).</article-title><source>Bulletin – British Arachnological Society</source><volume>4</volume>: <fpage>1</fpage>–<lpage>60</lpage>.</mixed-citation></ref><ref id="B12"><mixed-citation xmlns:xlink="http://www.w3.org/1999/xlink" xlink:type="simple"><person-group><name name-style="western"><surname>Tanasevitch</surname><given-names>AV</given-names></name></person-group> (<year>1985</year>) <article-title>New species of spiders of the family <tp:taxon-name><tp:taxon-name-part taxon-name-part-type="family">Linyphiidae</tp:taxon-name-part></tp:taxon-name> (<tp:taxon-name><tp:taxon-name-part taxon-name-part-type="order">Aranei</tp:taxon-name-part></tp:taxon-name>) from Kirghizia.</article-title><source>Entomologicheskoe Obozrenie</source><volume>64</volume>: <fpage>845</fpage>–<lpage>854</lpage>. [In Russian]</mixed-citation></ref><ref id="B6"><mixed-citation xmlns:xlink="http://www.w3.org/1999/xlink" xlink:type="simple"><person-group><name name-style="western"><surname>Marusik</surname><given-names>YM</given-names></name><name name-style="western"><surname>Koponen</surname><given-names>S</given-names></name></person-group> (<year>2009</year>) <article-title>A new species of <italic><tp:taxon-name><tp:taxon-name-part taxon-name-part-type="genus">Uusitaloia</tp:taxon-name-part></tp:taxon-name></italic> Marusik, Koponen &amp; Danilov (<tp:taxon-name><tp:taxon-name-part taxon-name-part-type="order">Araneae</tp:taxon-name-part></tp:taxon-name>: <tp:taxon-name><tp:taxon-name-part taxon-name-part-type="family">Linyphiidae</tp:taxon-name-part></tp:taxon-name>: <tp:taxon-name><tp:taxon-name-part taxon-name-part-type="subfamily">Erigoninae</tp:taxon-name-part></tp:taxon-name>), a genus through to be monotypic, from the Wrangel Island NE Russia.</article-title><source>Entomologica Fennica</source><volume>20</volume>(<issue>1</issue>): <fpage>18</fpage>–<lpage>21</lpage>. <ext-link xlink:href="10.33338/ef.84455" ext-link-type="doi" xlink:type="simple">https://doi.org/10.33338/ef.84455</ext-link></mixed-citation></ref><ref id="B1"><mixed-citation xmlns:xlink="http://www.w3.org/1999/xlink" xlink:type="simple"><person-group><name name-style="western"><surname>Eskov</surname><given-names>KY</given-names></name></person-group> (<year>1990</year>) <article-title>On the erigonine spider genera <italic><tp:taxon-name><tp:taxon-name-part taxon-name-part-type="genus">Dactylopisthes</tp:taxon-name-part></tp:taxon-name></italic> Simon, 1884 and <italic><tp:taxon-name><tp:taxon-name-part taxon-name-part-type="genus">Dactylopisthoides</tp:taxon-name-part></tp:taxon-name></italic> gen. nov. (<tp:taxon-name><tp:taxon-name-part taxon-name-part-type="class">Arachnida</tp:taxon-name-part></tp:taxon-name>, <tp:taxon-name><tp:taxon-name-part taxon-name-part-type="order">Araneae</tp:taxon-name-part></tp:taxon-name>: <tp:taxon-name><tp:taxon-name-part taxon-name-part-type="family">Linyphiidae</tp:taxon-name-part></tp:taxon-name>).</article-title><source>Reichenbachia</source><volume>28</volume>: <fpage>1</fpage>–<lpage>5</lpage>.</mixed-citation></ref><ref id="B7"><mixed-citation xmlns:xlink="http://www.w3.org/1999/xlink" xlink:type="simple"><person-group><name name-style="western"><surname>Marusik</surname><given-names>YM</given-names></name><name name-style="western"><surname>Koponen</surname><given-names>S</given-names></name><name name-style="western"><surname>Danilov</surname><given-names>SN</given-names></name></person-group> (<year>2001</year>) <article-title>Taxonomic and faunistic notes on linyphiids of Transbaikalia and south Siberia.</article-title><source>Bulletin – British Arachnological Society</source><volume>12</volume>(<issue>2</issue>): <fpage>83</fpage>–<lpage>92</lpage>.</mixed-citation></ref><ref id="B13"><mixed-citation xmlns:xlink="http://www.w3.org/1999/xlink" xlink:type="simple"><person-group><name name-style="western"><surname>Tanasevitch</surname><given-names>AV</given-names></name></person-group> (<year>2022</year>) <article-title>A new erigonine genus and species from the Russian Far East (<tp:taxon-name><tp:taxon-name-part taxon-name-part-type="order">Aranei</tp:taxon-name-part></tp:taxon-name>: <tp:taxon-name><tp:taxon-name-part taxon-name-part-type="family">Linyphiidae</tp:taxon-name-part></tp:taxon-name>), with notes on chaetotaxy.</article-title><source><tp:taxon-name><tp:taxon-name-part taxon-name-part-type="phylum">Arthropoda</tp:taxon-name-part></tp:taxon-name> Selecta</source><volume>31</volume>(<issue>1</issue>): <fpage>111</fpage>–<lpage>114</lpage>. <ext-link xlink:href="10.15298/arthsel.31.1.13" ext-link-type="doi" xlink:type="simple">https://doi.org/10.15298/arthsel.31.1.13</ext-link></mixed-citation></ref></ref-list></tp:taxon-treatment>
