# Supplementary material for: ﻿On the synonymy of Dactylopisthoides Eskov, 1990 and Uusitaloia Marusik, Koponen & Danilov, 2001 (Araneae, Linyphiidae)
Source: Zookeys. 2023 Nov 21;1184:291–9. doi: 10.3897/zookeys.1184.113255 (PMC10685349; doi:10.3897/zookeys.1184.113255)
Supplement: XML Treatment for Dactylopisthoides transbaicalicus [file zookeys.1184.113255-treatment3.xml]

<!DOCTYPE tp:taxon-treatment
  PUBLIC "-//TaxonX//DTD Taxonomic Treatment Publishing DTD v0 20100105//EN" "tax-treatment-NSO.dtd">
<tp:taxon-treatment xmlns:tp="http://www.plazi.org/taxpub"><tp:treatment-meta><kwd-group><label>Taxon classification</label><kwd>
                <named-content content-type="kingdom">Animalia</named-content>
              </kwd><kwd>
                <named-content content-type="order">Araneae</named-content>
              </kwd><kwd>
                <named-content content-type="family">Linyphiidae</named-content>
              </kwd></kwd-group><mixed-citation publication-type="journal"><person-group><name><surname>Tanasevitch</surname><given-names>Andrei</given-names></name><name><surname>Marusik</surname><given-names>Yuri</given-names></name></person-group><article-title>﻿On the synonymy of <italic><tp:taxon-name><tp:taxon-name-part taxon-name-part-type="genus" reg="Dactylopisthoides">Dactylopisthoides</tp:taxon-name-part></tp:taxon-name></italic> Eskov, 1990 and <italic><tp:taxon-name><tp:taxon-name-part taxon-name-part-type="genus" reg="Uusitaloia">Uusitaloia</tp:taxon-name-part></tp:taxon-name></italic> Marusik, Koponen &amp; Danilov, 2001 (<tp:taxon-name><tp:taxon-name-part taxon-name-part-type="order">Araneae</tp:taxon-name-part></tp:taxon-name>, <tp:taxon-name><tp:taxon-name-part taxon-name-part-type="family">Linyphiidae</tp:taxon-name-part></tp:taxon-name>)</article-title><source>Zookeys</source><day>21</day><month>11</month><year>2023</year><volume>1184</volume><fpage>291</fpage><lpage>299</lpage><pub-id pub-id-type="doi">10.3897/zookeys.1184.113255</pub-id></mixed-citation></tp:treatment-meta><tp:nomenclature><label>﻿</label><tp:taxon-name>
              <object-id xmlns:xlink="http://www.w3.org/1999/xlink" content-type="arpha" xlink:type="simple">9D10354A-4CF0-535D-A254-8280FFD2CAF8</object-id>
              <tp:taxon-name-part taxon-name-part-type="genus" reg="Dactylopisthoides">Dactylopisthoides</tp:taxon-name-part>
              <tp:taxon-name-part taxon-name-part-type="species" reg="transbaicalicus">transbaicalicus</tp:taxon-name-part>
            </tp:taxon-name><tp:taxon-authority>(Marusik, Koponen &amp; Danilov, 2001)</tp:taxon-authority><tp:taxon-status xmlns:xlink="http://www.w3.org/1999/xlink" xlink:type="simple">comb. nov.</tp:taxon-status><xref ref-type="fig" rid="F3">Figs 3C</xref><xref ref-type="fig" rid="F4">, 4</xref><tp:nomenclature-citation-list><tp:nomenclature-citation><tp:taxon-name>
                  <tp:taxon-name-part taxon-name-part-type="genus" reg="Uusitaloia">Uusitaloia</tp:taxon-name-part>
                  <tp:taxon-name-part taxon-name-part-type="species" reg="transbaicalica">transbaicalica</tp:taxon-name-part>
                </tp:taxon-name><comment>Marusik, Koponen &amp; Danilov, 2001: 90, figs 39–48 (♂).</comment></tp:nomenclature-citation><tp:nomenclature-citation><tp:taxon-name>
                  <tp:taxon-name-part taxon-name-part-type="genus" reg="Uusitaloia">U.</tp:taxon-name-part>
                  <tp:taxon-name-part taxon-name-part-type="species" reg="transbaicalica">transbaicalica</tp:taxon-name-part>
                </tp:taxon-name><comment>: <xref ref-type="bibr" rid="B6">Marusik and Koponen (2009)</xref>: 21, figs 1c–e, 2a–c (♂).</comment></tp:nomenclature-citation></tp:nomenclature-citation-list></tp:nomenclature><tp:treatment-sec sec-type="Types" id="SECID0EBTAE"><title>Types.</title><p><bold><italic>Holotype</italic></bold> ♂ (<abbrev xmlns:xlink="http://www.w3.org/1999/xlink" xlink:title="Zoological Museum of the University of Turku, Finland" id="ABBRID0EMTAE" xlink:type="simple">ZMUT</abbrev>), Russia, Buryatia, Barguzin Mt. Range, Olso River, <named-content xmlns:xlink="http://www.w3.org/1999/xlink" content-type="dwc:verbatimCoordinates" xlink:type="simple"><named-content content-type="geo-json" specific-use="{&#34;type&#34;:&#34;Point&#34;,&#34;coordinates&#34;:[110.916667,54.866667]}" id="NCID0ETTAE" xlink:type="simple">54°52'N, 110°55'E</named-content></named-content>, 1650 m, 04.VII.1996, leg. M. Uusitalo.</p></tp:treatment-sec><tp:treatment-sec sec-type="comments" id="SECID0EYTAE"><title>Comments.</title><p>No SEM figures are provided for this species, as it remains known from the holotype male only.</p></tp:treatment-sec><tp:treatment-sec sec-type="diagnosis" id="SECID0E4TAE"><title>Diagnosis.</title><p>From <italic><tp:taxon-name><tp:taxon-name-part taxon-name-part-type="genus" reg="Dactylopisthoides">D.</tp:taxon-name-part><tp:taxon-name-part taxon-name-part-type="species" reg="hyperboreus">hyperboreus</tp:taxon-name-part></tp:taxon-name></italic> and <italic><tp:taxon-name><tp:taxon-name-part taxon-name-part-type="genus" reg="Dactylopisthoides">D.</tp:taxon-name-part><tp:taxon-name-part taxon-name-part-type="species" reg="wrangelianus">wrangelianus</tp:taxon-name-part></tp:taxon-name></italic>, this species differs in having the longer and narrower dorsal tibial outgrowth (cf. figs 40, 41, 43, 44 in <xref ref-type="bibr" rid="B7">Marusik et al. [2001]</xref> and Figs <xref ref-type="fig" rid="F1">1C</xref>, <xref ref-type="fig" rid="F2">2B</xref>) and the reduced radical tooth of the embolic division (cf. Fig. <xref ref-type="fig" rid="F3">3C</xref> and Fig. <xref ref-type="fig" rid="F3">3A, B</xref>).</p></tp:treatment-sec><tp:treatment-sec sec-type="distribution" id="SECID0ENVAE"><title>Distribution.</title><p>Only the type locality, Transbaikalia, Russia.</p></tp:treatment-sec><tp:treatment-sec><!--Section generated to contain objects referenced in tp:taxon-treatment.--><fig id="F3" position="float" orientation="portrait"><object-id xmlns:xlink="http://www.w3.org/1999/xlink" content-type="doi" xlink:type="simple">10.3897/zookeys.1184.113255.figure3</object-id><object-id xmlns:xlink="http://www.w3.org/1999/xlink" content-type="arpha" xlink:type="simple">28ADD423-060E-5CC6-ABD4-8C4FB52CE050</object-id><label>Figure 3.</label><caption><p>Frontal view of the embolic divisions of <italic><tp:taxon-name><tp:taxon-name-part taxon-name-part-type="genus" reg="Dactylopisthoides">Dactylopisthoides</tp:taxon-name-part><tp:taxon-name-part taxon-name-part-type="species" reg="hyperboreus">hyperboreus</tp:taxon-name-part></tp:taxon-name></italic> Eskov, 1990 (<bold>A</bold>), <italic><tp:taxon-name><tp:taxon-name-part taxon-name-part-type="genus" reg="Dactylopisthoides">D.</tp:taxon-name-part><tp:taxon-name-part taxon-name-part-type="species" reg="wrangelianus">wrangelianus</tp:taxon-name-part></tp:taxon-name></italic> (Marusik &amp; Koponen, 2009) (<bold>B</bold>) and <italic><tp:taxon-name><tp:taxon-name-part taxon-name-part-type="genus" reg="Dactylopisthoides">D.</tp:taxon-name-part><tp:taxon-name-part taxon-name-part-type="species" reg="transbaicalicus">transbaicalicus</tp:taxon-name-part></tp:taxon-name></italic> (Marusik, Koponen &amp; Danilov, 2001) [reproduced from <xref ref-type="bibr" rid="B6">Marusik and Koponen (2009)</xref>] (<bold>C</bold>). Abbreviations: dsa – distal suprategular apophysis, mm – median membrane, mt – median tooth, rt – radical tooth. Black, thick arrows show additional differences between species. Scale bar: 0.1 mm (<bold>С</bold>).</p></caption><graphic xmlns:xlink="http://www.w3.org/1999/xlink" xlink:href="zookeys-1184-291_article-113255__-g003.jpg" position="float" orientation="portrait" xlink:type="simple" id="oo_940456.jpg"><uri content-type="original_file" xlink:type="simple">https://binary.pensoft.net/fig/940456</uri></graphic></fig><fig id="F4" position="float" orientation="portrait"><object-id xmlns:xlink="http://www.w3.org/1999/xlink" content-type="doi" xlink:type="simple">10.3897/zookeys.1184.113255.figure4</object-id><object-id xmlns:xlink="http://www.w3.org/1999/xlink" content-type="arpha" xlink:type="simple">2CACFB15-6FA3-5675-A21F-20B4703110E4</object-id><label>Figure 4.</label><caption><p>Collecting localities of <italic><tp:taxon-name><tp:taxon-name-part taxon-name-part-type="genus" reg="Dactylopisthoides">Dactylopisthoides</tp:taxon-name-part></tp:taxon-name></italic> species: <italic><tp:taxon-name><tp:taxon-name-part taxon-name-part-type="genus" reg="Dactylopisthoides">D.</tp:taxon-name-part><tp:taxon-name-part taxon-name-part-type="species" reg="hyperboreus">hyperboreus</tp:taxon-name-part></tp:taxon-name></italic> (dot), <italic><tp:taxon-name><tp:taxon-name-part taxon-name-part-type="genus" reg="Dactylopisthoides">D.</tp:taxon-name-part><tp:taxon-name-part taxon-name-part-type="species" reg="transbaicalicus">transbaicalicus</tp:taxon-name-part></tp:taxon-name></italic> (diamond), <italic><tp:taxon-name><tp:taxon-name-part taxon-name-part-type="genus" reg="Dactylopisthoides">D.</tp:taxon-name-part><tp:taxon-name-part taxon-name-part-type="species" reg="wrangelianus">wrangelianus</tp:taxon-name-part></tp:taxon-name></italic> (square), records of <italic><tp:taxon-name><tp:taxon-name-part taxon-name-part-type="genus" reg="Dactylopisthoides">D.</tp:taxon-name-part><tp:taxon-name-part taxon-name-part-type="species" reg="hyperboreus">hyperboreus</tp:taxon-name-part></tp:taxon-name></italic> that could also refer to <italic><tp:taxon-name><tp:taxon-name-part taxon-name-part-type="genus" reg="Dactylopisthoides">D.</tp:taxon-name-part><tp:taxon-name-part taxon-name-part-type="species" reg="wrangelianus">wrangelianus</tp:taxon-name-part></tp:taxon-name></italic> (triangle).</p></caption><graphic xmlns:xlink="http://www.w3.org/1999/xlink" xlink:href="zookeys-1184-291_article-113255__-g004.jpg" position="float" orientation="portrait" xlink:type="simple" id="oo_940457.jpg"><uri content-type="original_file" xlink:type="simple">https://binary.pensoft.net/fig/940457</uri></graphic></fig><fig id="F1" position="float" orientation="portrait"><object-id xmlns:xlink="http://www.w3.org/1999/xlink" content-type="doi" xlink:type="simple">10.3897/zookeys.1184.113255.figure1</object-id><object-id xmlns:xlink="http://www.w3.org/1999/xlink" content-type="arpha" xlink:type="simple">3D9A0545-C194-515D-A7BF-280AD10C2927</object-id><label>Figure 1.</label><caption><p>Details of the male palp (<bold>A–E</bold>) and epigyne (<bold>F</bold>) of <italic><tp:taxon-name><tp:taxon-name-part taxon-name-part-type="genus" reg="Dactylopisthoides">Dactylopisthoides</tp:taxon-name-part><tp:taxon-name-part taxon-name-part-type="species" reg="hyperboreus">hyperboreus</tp:taxon-name-part></tp:taxon-name></italic> Eskov, 1990, specimens from the type locality <bold>A–C</bold> right palp, retrolateral (<bold>A, B</bold>) and dorsal view (<bold>C</bold>), respectively <bold>D, E</bold> bulb, lateral view, different aspects <bold>F</bold> epigyne, ventral view. Abbreviations: dsa – distal suprategular apophysis, ep – embolus proper, mm – median membrane, mt – median tooth, pp – posterior projections of lateral walls, r – radix, rt – radical tooth.</p></caption><graphic xmlns:xlink="http://www.w3.org/1999/xlink" xlink:href="zookeys-1184-291_article-113255__-g001.jpg" position="float" orientation="portrait" xlink:type="simple" id="oo_940454.jpg"><uri content-type="original_file" xlink:type="simple">https://binary.pensoft.net/fig/940454</uri></graphic></fig><fig id="F2" position="float" orientation="portrait"><object-id xmlns:xlink="http://www.w3.org/1999/xlink" content-type="doi" xlink:type="simple">10.3897/zookeys.1184.113255.figure2</object-id><object-id xmlns:xlink="http://www.w3.org/1999/xlink" content-type="arpha" xlink:type="simple">43CF6024-FD04-5137-BD30-BC2DE58A6C2B</object-id><label>Figure 2.</label><caption><p>Details of the male palp (<bold>A–E</bold>) and female epigyne (<bold>F</bold>) of <italic><tp:taxon-name><tp:taxon-name-part taxon-name-part-type="genus" reg="Dactylopisthoides">Dactylopisthoides</tp:taxon-name-part><tp:taxon-name-part taxon-name-part-type="species" reg="wrangelianus">wrangelianus</tp:taxon-name-part></tp:taxon-name></italic> (Marusik &amp; Koponen, 2009), specimens from Mamontovaya River, Wrangel Isl <bold>A–D</bold> right palp, retrolateral, dorsal, ventral and frontal view, respectively <bold>E</bold> embolic division, frontal view <bold>F</bold> epigyne, ventral view. Abbreviations: dsa – distal suprategular apophysis, ep – embolus proper, mm – median membrane, mt – median tooth, pp – posterior projections of lateral walls, r – radix, rt – radical tooth.</p></caption><graphic xmlns:xlink="http://www.w3.org/1999/xlink" xlink:href="zookeys-1184-291_article-113255__-g002.jpg" position="float" orientation="portrait" xlink:type="simple" id="oo_940455.jpg"><uri content-type="original_file" xlink:type="simple">https://binary.pensoft.net/fig/940455</uri></graphic></fig></tp:treatment-sec><ref-list><ref id="B6"><mixed-citation xmlns:xlink="http://www.w3.org/1999/xlink" xlink:type="simple"><person-group><name name-style="western"><surname>Marusik</surname><given-names>YM</given-names></name><name name-style="western"><surname>Koponen</surname><given-names>S</given-names></name></person-group> (<year>2009</year>) <article-title>A new species of <italic><tp:taxon-name><tp:taxon-name-part taxon-name-part-type="genus">Uusitaloia</tp:taxon-name-part></tp:taxon-name></italic> Marusik, Koponen &amp; Danilov (<tp:taxon-name><tp:taxon-name-part taxon-name-part-type="order">Araneae</tp:taxon-name-part></tp:taxon-name>: <tp:taxon-name><tp:taxon-name-part taxon-name-part-type="family">Linyphiidae</tp:taxon-name-part></tp:taxon-name>: <tp:taxon-name><tp:taxon-name-part taxon-name-part-type="subfamily">Erigoninae</tp:taxon-name-part></tp:taxon-name>), a genus through to be monotypic, from the Wrangel Island NE Russia.</article-title><source>Entomologica Fennica</source><volume>20</volume>(<issue>1</issue>): <fpage>18</fpage>–<lpage>21</lpage>. <ext-link xlink:href="10.33338/ef.84455" ext-link-type="doi" xlink:type="simple">https://doi.org/10.33338/ef.84455</ext-link></mixed-citation></ref><ref id="B7"><mixed-citation xmlns:xlink="http://www.w3.org/1999/xlink" xlink:type="simple"><person-group><name name-style="western"><surname>Marusik</surname><given-names>YM</given-names></name><name name-style="western"><surname>Koponen</surname><given-names>S</given-names></name><name name-style="western"><surname>Danilov</surname><given-names>SN</given-names></name></person-group> (<year>2001</year>) <article-title>Taxonomic and faunistic notes on linyphiids of Transbaikalia and south Siberia.</article-title><source>Bulletin – British Arachnological Society</source><volume>12</volume>(<issue>2</issue>): <fpage>83</fpage>–<lpage>92</lpage>.</mixed-citation></ref></ref-list></tp:taxon-treatment>
